# Supplementary material for: GWAS Meta-Analysis Reveals Shared Genes and Biological Pathways between Major Depressive Disorder and Insomnia
Source: Genes (Basel). 2021 Sep 26;12(10):1506. doi: 10.3390/genes12101506 (PMC8536096; doi:10.3390/genes12101506)
Supplement: Supplementary file 1 [file genes-12-01506-s001.zip]

Archive with 2 entries (2 files):
- Figure S1-S4_R1.pdf
- Supplementary Tables_R1.xlsx
